# Supplementary material for: HoughFeature, a novel method for assessing drug effects in three-color cDNA microarray experiments
Source: BMC Bioinformatics. 2007 Jul 17;8:256. doi: 10.1186/1471-2105-8-256 (PMC1965489; doi:10.1186/1471-2105-8-256)
Supplement: Additional file 1 — MATLAB M-file of HoughFeature algorithm to assess drug effects based on hexaMplot. This is the main computer program of the HoughFeature algorithm. The program input is the expression data of up- or down-regulated genes and the output is the drug effect levels on different genes. [file 1471-2105-8-256-S1.M]

%function [down_point,down_num]=houghfeature

%load expression_data   %include bg, rg, up, and down 

x=median(UV_x,2);y=median(UV_y,2);
%DataUp=[x(up) y(up)];
DataDown=[x(up) y(up)];
%% calculate the up_regulated genes
% 
% p=1; up_point={};up_num=[]; 
% Gene_FU={}; temp_gene=gene_name;
% 
% [idx_peak,delta, point]=hough(DataUp);
% 
% while delta>=ceil(length(up)*0.05)
%     temp=[];
%     for i=1:length(idx_peak)
%         temp=union(temp,idx_peak{i});        
%          CI{p,i}=DataUp(idx_peak{i},:);
%         GF={};
%         for in=1:length(idx_peak{i})
%         GF{in,1}=temp_gene{idx_peak{i}(in),1};
%         end
%         Gene_FU{p,i}=GF;
%     end
%     up_num=[up_num;delta];
%     up_point{p}=tan(pi/2+point);
%     p=p+1;
%     DataUp(temp,:)=[];
%     temp_name={};k=1;
%     for j=1:length(temp_gene)
%         if find (j==temp)
%             continue;
%         else
%         temp_name{k,1}=temp_gene{j,1};
%         k=k+1;
%         end    
%     end
%     temp_gene=temp_name;
%     [idx_peak,delta, point]=hough(DataUp);    
% end

%% calculate the down_regulated genes
down=up;
p=1; down_point={};down_num=[]; CI_Down={};
Gene_FD={}; temp_gene=gene_name;
[idx_peak,delta, point]=hough(DataDown);

while delta>=ceil(length(down)*0.05)
    temp=[];
    for i=1:length(idx_peak)
        temp=union(temp,idx_peak{i});        
        CI_Down{p,i}=DataDown(idx_peak{i},:);
        
        GF={};
        for in=1:length(idx_peak{i})
        GF{in,1}=temp_gene{idx_peak{i}(in),1};
        end
        Gene_FD{p,i}=GF;
    end
    down_num=[down_num;delta];
    down_point{p}=point;    
    p=p+1;
    DataDown(temp,:)=[];
    temp_name={};k=1;
    for j=1:length(temp_gene)
        if find (j==temp)
            continue;
        else
        temp_name{k,1}=temp_gene{j,1};
        k=k+1;
        end    
    end
    temp_gene=temp_name;
    [idx_peak,delta, point]=hough(DataDown);    
end

% 
% % compute the confidence interval of estimate of point
% 
%  con_int={};
% for i=1:length(up_point)
%     for j=1:length(up_point{i})
%         X=CI{i,j}(:,1);Y=CI{i,j}(:,2);
%         slope=up_point{i}(j);
%         n=length(X);  
%         temp_s=sum((Y-slope*X).^2)/(n-2);
%         con_int{i,j}=tinv(0.975,n-2)*sqrt(temp_s)/sqrt(sum((X-mean(X)).^2));
%         
%     end
% end

%%%%% line in hexaMplot
% hold on
% plot(x(up),y(up),'r*')
% plot(x(down),y(down),'r*')
% plot(x,y,'.')
% temp=-2.5:0.1:0;
% for i=1:length(down_point)
%     for j=1:length(down_point{i})
%         plot(temp,down_point{i}(j)*temp,'-')
%         hold on
%     end
% end
% 
% temp=0:0.1:2.5;
% for i=1:length(up_point)
%     for j=1:length(up_point{i})
%         plot(temp,up_point{i}(j)*temp,'-')
%         hold on
%     end
% end
%%%%%%%%%%%%%%%%%%%%%%%%%%%%%%

dtheta=0.01;drho=0.02;
theta=(-pi/2:dtheta:pi/2);
%for i=1:length(DataUp) plot(theta, DataUp(i,1)*cos(theta)+DataUp(i,2)*sin(theta),'k-'); hold on; end
%for i=1:length(DataDown) plot(theta, DataDown(i,1)*cos(theta)+DataDown(i,2)*sin(theta),'-'); hold on; end
%%%%%%%%%% hough plot
for i=1:size(CI_Down,1)
    temp_point=down_point{i};
    for j=1:size(CI_Down,2)
        temp=CI_Down{i,j};
        for k=1:length(temp)
            plot(theta,temp(k,1)*cos(theta)+temp(k,2)*sin(theta),'r-');
            hold on;
            %plot(temp_point(j),temp(k,1)*cos(temp_point(1,j))+temp(k,1)*sin(temp_point(1,j)),'r*');
        end
    end
end

for i=1:size(CI_Down,1)
    temp_point=down_point{i};           
    for j=1:length(temp_point)
        hold on;
        plot(temp_point(j),0,'b.','MarkerSize',10);
    end
  
end
