# Supplementary material for: HoughFeature, a novel method for assessing drug effects in three-color cDNA microarray experiments
Source: BMC Bioinformatics. 2007 Jul 17;8:256. doi: 10.1186/1471-2105-8-256 (PMC1965489; doi:10.1186/1471-2105-8-256)
Supplement: Additional file 2 — MATLAB M-file of Hough technique. This file contains a function used by the main HoughFeature program to perform the Hough transform for detecting the line patterns. [file 1471-2105-8-256-S2.M]

%% Hough technique to detect the lines passing origin in HoughFeature algorithm
% the slopes of lines are related to assess drug effect

%% data is the expression data of up- or down-regulated genes with ALG
function [idx_peak, num_peak, point]=hough(data)

dtheta=0.0075;drho=0.015;
theta=(-pi/2:dtheta:pi/2);
rho=[-drho;drho];
Con_1=data(:,1);Con_2=data(:,2);
A=zeros(length(rho),length(theta));

for p=1:length(rho)-1
    for q=1:length(theta)-1        
       
        hyper_rho_1=Con_1*cos(theta(q))+Con_2*sin(theta(q));
        in_rho_1=find(-drho<=hyper_rho_1 & hyper_rho_1<=drho);

        hyper_rho_2=Con_1*cos(theta(q+1))+Con_2*sin(theta(q+1));
        in_rho_2=find(-drho<=hyper_rho_2 & hyper_rho_2<=drho);

        in_rho_3=find(-drho>hyper_rho_1 & drho<hyper_rho_2);
        in_rho_4=find(drho<hyper_rho_1 & -drho>hyper_rho_2);

        temp_12=union(in_rho_1,in_rho_2);
        temp_34=union(in_rho_3,in_rho_4);
        temp=union(temp_12,temp_34);
        idx_G{p,q}=temp;
        A(p,q)=length(idx_G{p,q});       
      
    end
end


[x_peak,y_peak]=find(A==max(A(:)));
idx_peak={};

for i=1:length(x_peak)
    idx_peak{i}=idx_G{x_peak(i),y_peak(i)};
end
num_peak=max(A(:));
point=theta(y_peak);
   
